# Supplementary material for: Prevalence, intensity and factors associated with soil-transmitted helminths infections among preschool-age children in Hoima district, rural western Uganda
Source: BMC Infect Dis. 2018 Aug 17;18:408. doi: 10.1186/s12879-018-3289-0 (PMC6098587; doi:10.1186/s12879-018-3289-0)
Supplement: Supplementary file 1 — Prevalence of soil transmitted helminths infections among the 562 preschool-age children that participated in the study in Hoima. (XLSX 18 kb) [file 12879_2018_3289_MOESM1_ESM.xlsx]

## Sheet: Table 3
					Additional file 1: Prevalence of soil transmitted helminths infections among the 562 preschool-age children that participated in the study in Hoima
Variable				Number examined (N=562)		Hookworm n=No. infected (%)	95%CI	A. lumbricoides n=No. infected (%)	95%CI	T. trichiura n=No. infected (%)	95%CI	Hookworm + A. lumbricoides	95%CI	Any STH infection n=No. infected (%)	95%CI
												A. lumbricoides n=No. infected (%)
							P=0.004		P=0.298		P=0.657		P=0.019		P=0.023
Gender	Male			259		61 (23.6)	(0.19 - 0.29)	29 (11.2)	(0.08 - 0.16)	1 (0.4)	(0.0 - 0.02)	12 (4.6)	(0.02 - 0.08)	82 (31.7)	(0.26 - 0.38)
	Female			303		43 (14.2)	(0.11 - 0.19)	26 (8.6)	(0.06 - 0.12)	2 (0.7)	(0.0 - 0.02)	04 (1.3)	(0.0 - 0.03)	67 (22.1)	(0.18 - 0.27)
	Total	Total		562		104 (18.5)	(0.15 - 0.22)	55 (9.8)	(0.07 - 0.13)	3 (0.5)	0.0 - 0.02	16 (2.9)	(0.02 - 0.05)	149 (26.5)	(0.23 - 0.30)
							P=0.045		P=0.076		P=0.559		P=0.693		P=0.009
Age	1 year			75		8 (10.7)	(0.05 - 0.20)	5 (6.7)	(0.02 - 0.15)	1 (1.3)	(0.0 - 0.07)	1 (1.3)	(0.0 - 0.07)	13 (17.3)	(0.01 - 0.23)
	2 years			97		13 (13.4)	(0.07 - 0.22)	6 (6.2)	(0.02 - 0.13)	1 (1.0)	(0.0 - 0.06)	3 (3.1)	(0.01 - 0.09)	18 (18.6)	(0.11 - 0.28)
	3 years			136		27 (19.9)	(0.14 - 0.28)	9 (6.6)	(0.03 - 0.12)	0 (0.0)	(0.0 - 0.03)	3 (2.2)	(0.01 - 0.06)	34 (25.0)	(0.18 - 0.33)
	4 years			133		27 (20.3)	(0.14 - 0.28)	19 (14.3)	(0.09 - 0.21)	0 (0.0)	(0.0 - 0.03)	6 (4.5)	(0.02 - 0.10)	40 (30.1)	(0.22 - 0.39)
	5 years			121		29 (23.9)	(0.17 - 0.33)	16 (13.2)	(0.08 - 0.21)	1 (0.8)	(0.0 - 0.05)	3 (2.5)	(0.01 - 0.07)	44 (36.4)	(0.28 - 0.46)
							P=0.009		P=0.002		P=0.538		P=0.108		P<0.001
Resident	Lowland area	Lowland		275		63 (22.9)	(0.18 - 0.28)	38 (13.8)	0.10 - 0.18)	2 (0.7)	0.0 - 0.03	11 (4.0)	0.02 - 0.07)	92 (33.5)	(0.28 - 0.39)
	Upland area			287		41 (14.3)	(0.11 - 0.19)	17 (5.9 )	0.04 - 0.09)	1 (0.4)	0.0 - 020	5 (1.4)	0.01 - 0.04)	57 (19.9)	(0.15 - 0.25)
							P<0.001		P<0.001		P=0.062		P=0.007		P<0.001
Toilet facilities	Open defecation			127		45 (35.4)	(0.27 - 0.44)	27 (21.3)	(0.27 - 0.54)	2 (1.6)	(0.0 - 0.06)	8 (6.3)	(0.03 - 0.12)	67 (52.8)	(0.44 - 0.62)
	Pit latrine	Lowland		380		37 (9.7)	(0.07 - 0.13)	20 (5.3)	(0.03 - 0.08)	0 (0.0)	(0.0 - 0.01)	5 (1.3)	(0.01 - 0.03)	54 (14.2)	(0.11 - 0.18)
	Water closet			55		22 (40.0)	(0.27 - 0.54)	8 (14.6)	(0.07 - 0.27)	1 (1.8)	(0.0 - 0.09)	3 (5.5)	(0.01 - 0.15)	28 (50.9)	(0.37 - 0.65)
