# Supplementary material for: Prevalence, intensity and factors associated with soil-transmitted helminths infections among preschool-age children in Hoima district, rural western Uganda
Source: BMC Infect Dis. 2018 Aug 17;18:408. doi: 10.1186/s12879-018-3289-0 (PMC6098587; doi:10.1186/s12879-018-3289-0)
Supplement: Supplementary file 2 — Contains data used to draw Fig. 1 (The Prevalence of STH), Fig. 2 (the distribution of STH and the intensity of STH among the 562 PSAC in Hoima district) & Fig. 3 (Intensity of STH infection among the 562 PSAC that participated in the study in Hoima District). (XLSX 18 kb) [file 12879_2018_3289_MOESM2_ESM.xlsx]

## Sheet: Figure 1
	Data used to Figure 1: Prevalence of STH infection among the 562 preschool-age children that participated in the study in Hoima District
		1yr			2yrs			3yrs			4yrs			5yrs
		Total	# infected	Prevalence	Total	# infected	Prevalence	Total	# infected	Prevalence	Total	# infected	Prevalence	Total	# infected	Prevalence
	Hookworm infection	75	8	0.106667	97	13	0.134021	136	27	0.198529	133	27	0.203008	121	29	0.239669
	A. Lumbricoides infection	75	5	0.0666667	97	6	0.0618557	136	9	0.0661765	133	19	0.142857	121	16	0.132231
	T.trichiuris infection	75	1	0.0133333	97	1	0.0103093	136	0	0	133	0	0	121	1	0.00826446
	Any infection	75	13	0.173333	97	18	0.185567	136	34	0.25	133	40	0.300752	121	44	0.363636
	Double infection	75	1	0.0133333	97	3	0.0309278	136	3	0.0220588	133	6	0.0451128	121	3	0.0247934
	STH prevalence
		1yr	2yrs	3yrs	4yrs	5yrs
	Hookworm infection	0.106667	0.134021	0.198529	0.203008	0.239669
		95%CI =(0.05 - 0.20)	95%CI= (0.07 - 0.22)	95%CI= (0.14 - 0.28)	95%CI= (0.14 - 0.28)	95%CI= (0.17 - 0.33)
	A. Lumbricoides infection	0.0666667	0.0618557	0.0661765	0.142857	0.132231
		95%CI= (0.02 - 0.15)	95%CI=(0.02 - 0.13)	95%CI=(0.03 - 0.12)	95%CI=(0.09 - 0.21)	95%CI=(0.08 - 0.21)
	T.trichiuris infection	0.0133333	0.0103093	0	0	0.00826446
		95%CI=(0.0 - 0.07)	95%CI=(0.0 - 0.06)	95%CI=(0.0 - 0.03)	95%CI=(0.0 - 0.03)	95%CI=(0.0 - 0.05)
	Any infection	0.173333	0.185567	0.25	0.300752	0.363636
		95%CI=(0.01 - 0.23)	95%CI=(0.11 - 0.28)	95%CI=(0.18 - 0.33)	95%CI=(0.22 - 0.39)	95%CI=(0.28 - 0.46)
	Double infection	0.0133333	0.0309278	0.0220588	0.0451128	0.0247934
		95%CI=(0.0 - 0.07)	95%CI=(0.01 - 0.09)	95%CI=(0.01 - 0.06)	95%CI=(0.02 - 0.10)	95%CI=(0.01 - 0.07)
		1yr	2yrs	3yrs	4yrs	5yrs
	Hookworm infection	0.106667	0.134021	0.198529	0.203008	0.239669
	A. Lumbricoides infection	0.0666667	0.0618557	0.0661765	0.142857	0.132231
	T.trichiuris infection	0.0133333	0.0103093	0	0	0.00826446
	Any infection	0.173333	0.185567	0.25	0.300752	0.363636
	Double infection	0.0133333	0.0309278	0.0220588	0.0451128	0.0247934

## Sheet: Figure 2
	Data used to draw Figure 2: Distribution of intestinal helminths among the 562 preschool-age children influenced by sanitary facilities in Hoima District
		Open Defecation	Pit Latrine	Water closet
		#	#	#	total
	Hook worm infection	45	37	22	104
	A. Lumbricoides infection	27	20	8	55
	T.trichiuris infection	2	0	1	3
	Total infected	74	57	31	162
	% of infected using toilet facilities
		Open Defecation	Pit Latrine	Water closet
	Hook worm infection	0.277778	0.228395	0.135802
	A. Lumbricoides infection	0.166667	0.123457	0.0493827
	T.trichiuris infection	0.0123457	0	0.00617284
	% of the infected using toilet facilities and the 95% CI
		Open Defecation	Pit Latrine	Water closet
	Hook worm infection	0.277778	0.228395	0.135802
		95%CI=(0.34 - 0.53)	95%CI=(0.26 - 0.46)	95%CI=(0.14 - 0.30)
	A. Lumbricoides infection	0.166667	0.123457	0.0493827
		95%CI=(0.36 - 0.62)	95%CI=(0.24 - 0.50)	95%CI=(0.06 - 0.27)
	T.trichiuris infection	0.0123457	0	0.00617284
		95%CI=(0.09 - 0.99)	95%CI=(0.0 - 0.71)	95%CI=(0.01 - 0.91)

## Sheet: Figure 3
Data used to draw Figure 3: Intensity of STH infection among the 562 preschool-age children that participated in the study in Hoima District
	Light Hookworm		Light A.lumbricoides		Light T.trichiura		Moderate Hookworm		Moderate A.lumbricoides		Moderate T.trichiura		Heavy Hookworm		Heavy A.lumbricoidee		Heavy T.trichiura
	#	%	#	%	#	%	#	%	#	%	#	%	#	%	#	%	#	%
Male	42	0.0747331	29	0.0516014	0	0	16	0.0284698	2	0.00355872	1	0.00177936	4	0.00711744	0	0	0	0
Female	29	0.0516014	52	0.0925267	2	0.00355872	3	0.00533808	1	0.00177936	0	0	7	0.0124555	0	0	0	0
Overall	71	0.126335	81	0.144128	2	0.00355872	19	0.0338078	3	0.00533808	1	0.00177936	11	0.019573	0	0	0	0
	Light Hookworm (%)	Light A.lumbricoides (%)	Light T.trichiura (%)	Moderate Hookworm (%)	Moderate A.lumbricoides (%)	Moderate T.trichiura (%)	Heavy Hookworm	Heavy A.lumbricoide (%)	Heavy T.trichiura (%)
Male	7.5	5.2	0	2.8	0.4	0.002	0.7	0	0
Female	5.2	9.3	0.4	0.5	0.2	0	1.2	0	0
Overall	12.6	14.4	0.4	3.4	0.5	0.002	2	0	0
