# Supplementary material for: Prevalence, intensity and factors associated with soil-transmitted helminths infections among preschool-age children in Hoima district, rural western Uganda
Source: BMC Infect Dis. 2018 Aug 17;18:408. doi: 10.1186/s12879-018-3289-0 (PMC6098587; doi:10.1186/s12879-018-3289-0)
Supplement: Supplementary file 4 — Factors associated with Soil-transmitted helminths infections among the 562 preschool-age children that participated in the study in Hoima District. (XLSX 13 kb) [file 12879_2018_3289_MOESM4_ESM.xlsx]

## Sheet: Sheet1
Additional file 4: Factors associated with Soil-transmitted helminths infections among the 562 preschool-age children that participated in the study in Hoima District
Any STH infection
	Total N= 562	Frequency (%)	Unadjusted PR, 95% CI		Adjusted PR, 95%CI	P-value
Socio-demographic and economic characteristics
Gender
Male	259	85 (32.8)	1		1
Female	303	64 (21.1)	0.6 [0.5- 0.8]		0.8 [0.6 - 1.1]	0.162
Age-group
2017-01-02	172	31 (18.0)	1		1
2017-03-04	269	74 (27.5)	1.6 [1.1 - 2.3]		0.8 [0.6 - 1.1]	0.138
5	121	44 (36.4)	2.0 [1.4 - 3.0]		1.2 [1.2 - 2.6]	0.036*
Place of residence
Swampy area	275	92 (33.5)	1		1
Upland area	287	57 (19.9)	0.6 [0.5 - 0.8]		0.7 [0.6 - 0.9]	0.020*
SES quintile
Lowest	114	35 (30.7)	1		1
Second	111	26 (23.4)	0.7 [0.5 - 0.2]		0.7 [0.5 - 1.1]	0.132
Middle	122	33 (27.1)	0.9 [0.6 - 0.3]		0.9 [0.6 - 1.3]	0.453
Fourth	107	32 (29.9)	1.0 [0. 7 - 0.5]		0.9 [0.6 - 1.3]	0.562
Highest	108	23 (21.3)	0.7 [0.4 - 1.1]		0.6 [0.5 - 0.9]	0.012**
Caretaker's education
No formal education	144	56 (38.9)	1		1
Primary	227	66 (29.1)	0.8 [0.6 - 1.1]		0.8 [0.6 - 1.1]	0.113
Secondary	150	17 (11.3)	0.8[0.5 - 1.3]		0.8[0.5 - 1.2]	0.293
Tertiary	41	10 (24.4)	2.5[1.7 - 0.7]*		1.9[1.2 - 3.1]	0.008**
Behavioural characteristics
Washing hands with soap after defecation
Often/always	311	38 (12.2)	1		1
Rarely/sometimes	251	111 (44.2)	3.7[2.6 - 5.1]		2.6[1.9 - 3.6]	<0.001***
Washing hands before eating
Often/always	506	128(25.3)	1		1
Rarely/sometimes	56	21(37.5)	1.5[1.0 - 2.1]		1.3[0.9 - 1.8]	0.248
Wearing sandals
Not at all	103	46(44.7)	1		1
Sometimes	336	70 (20.8)	0.5[0.3 - 0 .6]		0.7[0.6 - 0.9]	0.026*
Always	123	33 (26.8)	0.6[0.4 - 0 .8]		0.9[0.7 - 1.3]	0.587
Meals for the child is normally prepared by
Person <15yrs old	18	15 (83.3)	1		1
Person 15-19yrs old	60	29 (48.3)	0.6[0.4 - 0 .8]		0.8[0.5 - 1.3]	0.29
Person 20+ yrs old	484	105 (21.7)	0.3[0.2 - 0.3]		0.5[0.3 - 0 .7]	0.001***
Child has ever eaten raw vegetables
Not at all	178	35 (19.7)	1		1
Sometimes	298	76 (25.5)	1.3[0.9- 1.9]		1.2[0.9 - 1.6]	0.312
Often times	86	38 (44.2)	2.3[1.6- 3.4]		1.9[1.3 - 2.7]	0.001***
Child has ever eaten fruits without washing
Not at all	48	14 (29.2)	1		1
Sometimes	219	36 (16.4)	0.5[0.3- 0.9]		1.1[0.7 - 1.8]	0.697
Often times	295	99 (33.6)	1.2[0.7- 1.7]		1.8 [1.1 - 2.8]	0.017**
Toilet facility
Open defecation	127	67 (54.4)	1		1
Pit latrine	380	54 (14.2)	0.4[0.3- 0.6]		0.7[0.5 - 0.8]	0.026*
Water closet	55	28 (50.9)	0.5[0.3- 0.8]		0.8[0.5 - 1.3]	0.451
Disposal of youngest child faeces
Sanitary	470	101 (21.5)	1		1
Unsanitary	92	48 (52.2)	2.4[1.9- 3.1]		1.5[1.1 - 2.0]	0.009**
Knowledge about STH infections
Very low	137	49 (35.8)	1		1
Low	259	54 (20.9)	0.6[0.4- 0.8]		0.8[0.6 - 1.0]	0.089
Moderate	132	27 (20.5)	0.6[0.4- 0.9]		0.6[0.4 - 0.9]	0.007**
Good	34	19 (55.9)	0.9[0.1- 0.3]		1.3[0.9 - 1.9]	0.19
Child was de-wormed in October 2015
Yes	389	90 (23.1)	1		1
No	173	59 (34.1)	1.5[1.1- 1.9]		1.4[1.0 - 1.8]	0.026*
*p<0.05; **p<0.01; ***p<0.001; PR=Prevalence ratio; CI=confidence interval
